# Supplementary material for: Comparative genomic analysis reveals evidence of two novel Vibrio species closely related to V. cholerae
Source: BMC Microbiol. 2010 May 27;10:154. doi: 10.1186/1471-2180-10-154 (PMC2889950; doi:10.1186/1471-2180-10-154)
Supplement: Additional file 1 — Vibrio strains used in the comparative genomics utilized in this study. Species, strain ID, serogroup/serotype and biotype (where available), geographical location and source of isolation and year of isolation are listed in this table. NCBI Genbank accession numbers are listed in the right column. [file 1471-2180-10-154-S1.XLS]

## Sheet: Sheet1
Species	Strain	Serogroup/ Serotype	Biotype	Geographical origin	Source of isolation	Year of isolation	Accession
Vibrio sp. RC341	RC341	O153		Chesapeake Bay	Water	1998	NZ_ACZT00000000
Vibrio sp. RC586	RC586	O133		Chesapeake Bay	Water	1999	NZ_ADBD00000000
V. cholerae	N16961	O1 Inaba	El Tor	Bangladesh	Clinical	1975	NC_002505/NC_002506
V. cholerae	RC9	O1 Ogawa	El Tor	Kenya	Clinical	1985	NZ_ACHX00000000
V. cholerae	MJ-1236	O1 Inaba	El Tor	Matlab, Bangladesh	Clinical	1994	NC_012668/NC_012667
V. cholerae	B33	O1 Ogawa	El Tor	Beira, Mozambique	Clinical	2004	NZ_ACHZ00000000
V. cholerae	MO10	O139		Madras,India	Clinical	1992	NZ_AAKF00000000
V. cholerae	2740-80	O1 Inaba	El Tor	US Gulf Coast	Water	1980	NZ_AAUT01000000
V. cholerae	BX 330286	O1 Inaba	El Tor	Australia	Water	1986	NZ_ACIA00000000
V. cholerae	MAK757	O1 Ogawa	El Tor	Celebes Islands	Clinical	1937	NZ_AAUS00000000
V. cholerae	NCTC 8457	O1 Inaba	El Tor	Saudi Arabia	Clinical	1910	NZ_AAWD01000000
V. cholerae	O395	O1 Ogawa	Classical	India	Clinical	1965	NC_009456/NC_009457
V. cholerae	V52	O37		Sudan	Clinical	1968	NZ_AAKJ02000000
V. cholerae	12129(1)	O1 Inaba	El Tor	Australia	Water	1985	NZ_ACFQ00000000
V. cholerae	TM 11079-80	O1 Ogawa	El Tor	Brazil	Sewage	1980	NZ_ACHW00000000
V. cholerae	VL426	non-O1/O139	albensis	Maidstone, Kent, UK	Water		NZ_ACHV00000000
V. cholerae	TMA21	non-O1/O139		Brazil	Seawater	1982	NZ_ACHY00000000
V. cholerae	1587	O12		Lima, Peru	Clinical	1994	NZ_AAUR01000000
V. cholerae	RC385	O135		Chesapeake Bay	Plankton	1998	NZ_AAKH02000000
V. cholerae	MZO-2	O14		Bangladesh	Clinical	2001	NZ_AAWF01000000
V. cholerae	V51	O141		USA	Clinical	1987	NZ_AAKI02000000
V. cholerae	MZO-3	O37		Bangladesh	Clinical	2001	NZ_AAUU01000000
V. cholerae	AM-19226	O39		Bangladesh	Clinical	2001	NZ_AATY01000000
V. cholerae	623-39	non-O1/O139		Bangladesh	Water	2002	NZ_AAWG00000000
V. mimicus	VM223			Sao Paulo, Brazil	Bivalve		NZ_ADAJ00000000
V. mimicus	MB-451			Matlab, Bangladesh	Clinical		NZ_ADAF00000000
V. parahaemolyticus	RIMD2210633	O3:K6		Kansai, Japan	Clinical	1996	NC_004603/NC_004605
V. vulnificus	YJ016		1	Taiwan	Clinical		NC_005139/NC_005140
