# Supplementary material for: Comparative genomic analysis reveals evidence of two novel Vibrio species closely related to V. cholerae
Source: BMC Microbiol. 2010 May 27;10:154. doi: 10.1186/1471-2180-10-154 (PMC2889950; doi:10.1186/1471-2180-10-154)
Supplement: Additional file 11 — Putative genomic islands of Vibrio sp. RC341. Putative genomic islands of Vibrio sp. RC341, showing insertion loci, homologous flanking loci in V. cholerae N16961, %GC, other carrier strains used in this study, ANI with homologous islands, δ*, direction of transfer, islands sharing same insertion loci, and annotation. [file 1471-2180-10-154-S11.XLS]

## Sheet: Sheet1
						Vibrio sp. RC341
	GI	Insertion Site		% GC	δ*	Hosts	ANI%	Direction of Transfer	GI	Description/Functional Annotation
	Vibrio sp. RC341 GI-1	VCJ_000612-VCJ_000633 e	VC0378-VC0379 f	46	36.8	25 g	99	N/A	GI-45 h	Site-specific recombinase, phage integrase family, methyl-accepting chemotaxis protein,
										hypothetical proteins, putative phage-related replication initiation protein
	VSP-I a, b, d	VCJ_003465-VCJ_003481	VC0186-VC0174	40	107.981	1-5, 20, 23	92 to 98	RC341/586 → V. cholerae	GI-50/VSP-I	VSP-I
	VSP-II b, d	VCJ_000309-VCJ_rna011	VC0489-VC0517	44	89.125	1-5, 17,18,21, 25	94 to 95	N/A	GI-56/VSP-II	VSP-II; phage integrase, type I restriction modification system
	Vibrio sp. RC341 Islet-1 b	VCJ_000450-VCJ_000452	VC0080-VC0081	49	71.8125	21,24, 25	85	N/A	GI-71	Methyl-accepting chemotaxis protein/sensory box protein
	Vibrio sp. RC341 GI-2 c	VCJ_000471-VCJ_rna020	VC0060	47	40.1938	None	N/A	N/A	None	Integrase for prophage CP-933T, putative replication initiation protein, phage-related, C
										protein, methyl-accepting chemotaxis protein
	Vibrio sp. RC341 GI-3 c, d	VCJ_001039-VCJ_001102	VC1425	46	40.1938	None	N/A	N/A	None	Transposases, chitinase, ompA precursor, phage-related protein, antirestriction protein
	Vibrio sp. RC341 Islet-2 b	VCJ_001117-VCJ_001119	VC1407-VC1411	48	97.0375	1-17, 19, 21	85	N/A	GI-62/72	Multidrug efflux pump operon, TetR (AcrR) family
	Vc GI-1 b	VCJ_001123-VCJ_001134	VC1391-VC1406	46	64.225	1-16, 19	85	N/A	None	Motility and chemotaxis
	Vibrio sp. RC341 Islet-3 a, b	VCJ_001197-VCJ_001202	VC1328-VC1332	45	48.5687	12, 14, 15, 18	99	RC341 → V. cholerae	None	Multidrug resistance efflux pump
Chromosome I	Vibrio sp. RC341 GI-4 c, d	VCJ_001439-VCJ_01452	VC2622-VC2623	45	61.3313	None	N/A	N/A	None	Putative regulatory prophage protein, phage recombinase, putative, type I restriction-
										modification system
	Vibrio sp. RC341 Islet-4 b	VCJ_001536-VCJ_001538	VC2714-VC2715	45	152.512	10, 13, 15, 16, 18, 19	86 to 89	N/A	GI-34/70	GGDEF domain protein
	Vc GI-33 d	VCJ_001869-VCJ_001875	VC1445-VC1480	43	58.4563	15, 20-23	93 to 96	N/A	CTXΦ/pTLC	RSΦ-like element
	Vibrio sp. RC341 Islet-5 b	VCJ_001947-VCJ_001950	VC1560-VC1563	43	55.3687	1-13, 16-19, 23	N/A	N/A	GI-64	Beta-lactamase-related protein, LysR-family transcriptional regulator VC1561
	Vc GI-2 b	VCJ_001965-VCJ_001969	VC1587-VC1579	46	46.5375	1-9, 11-12, 18, 20, 23	82	N/A	None	Superoxide stress response
	Vc GI-3 b	VCJ_002126-VCJ_002130	VC1746-VC1754	46	37.9313	1-9, 11-12, 18-19, 21	81	N/A	None	Paraquat-inducible protein A, small-conductance mechanosensitive channel
	Vibrio sp. RC341 GI-5 c	VCJ_002133-VCJ_002141	VC1757-VC1810	44	45.2063	None	N/A	N/A	GI-46/54/60/VPI-II	Anaerobic C4-dicarboxylate transporter dcuC, tripeptide aminopeptidase, alpha-aspartyl
										dipeptidase peptidase E, serine/threonine protein kinase related protein, adenylate cyclase,
										transcriptional regulator
	Vc GI-4 a, b, d	VCJ_002147-VCJ_002157	VC1816-VC1828	48	47.225	1-12,15, 17-19, 23, 24	87	RC341 → V. cholerae	GI-4	Carbohydrates (PTS system)
	Vc GI-9 b	VCJ_003140-VCJ_003132	VCA0849-VCA0859	50	55.5062	All exc. 18, 19-20	81	N/A	GI-9	Response regulator, autolysin sensor kinase, ABC-type transport system
	Vc GI-10 b	VCJ_003152-VCJ_003207	VCA0870-VCA0885	46	35.6625	7, 10, 14, 17, 18, 20, 22, 23	97	N/A	None	Phage integrase, streptococcal hemagglutinin protein, secretion activator protein,
Chromosome II										hypothetical proteins, type II restriction modification system
	Vibrio sp. RC341 GI-6 c	VCJ_002613-VCJ_002619	VCA0569-VCA0570	43	55.9125	None	N/A	N/A	GI-16/19/33/43/48/CTXΦCL	Transposases, hypothetical proteins
	Vibrio sp. RC341 GI-7 c, d	VCJ_002860-VCJ_002887	VCA0235-VCA0236	42	65.3437	None	N/A	N/A	GI-39/58	Phage-related protein, transposases, type I restriction modification system, hypothetical
										protein, DNA helicase related protein
	Vibrio sp. RC341 Islet-6 c	VCJ_002907-VCJ_002910	VCA0197-VCA0204	43	90.175	None	N/A	N/A	GI-5/38	Transposase, hypothetical protein
	a evidence of horizontal transfer as determined by incongruent phylogeny (see Additional files 14, 15, 16, 17, 18, and 19)
	b genomic islands found in clinically isolated strains of V. cholerae or V. mimicusas determined by Chun et al. [17]
	c genomic islands not yet found in other strains
	d confirmed by IslandViewer [43]
	e insertion loci in Vibrio sp. RC341 (either flanking genes or island borders if island runs off both ends of a contig)
	f homologous flanking ORFs in V. cholerae N16961 as determined by Chun et al. [17]
	g strains used in this study encoding the same islands (see Additional file 13)
	h genomic islands found at the same loci in strains used in this study
