# Supplementary material for: Comparative genomic analysis reveals evidence of two novel Vibrio species closely related to V. cholerae
Source: BMC Microbiol. 2010 May 27;10:154. doi: 10.1186/1471-2180-10-154 (PMC2889950; doi:10.1186/1471-2180-10-154)
Supplement: Additional file 12 — Putative genomic islands of Vibrio sp. RC586. Putative genomic islands of Vibrio sp. RC586, showing insertion loci, homologous flanking loci in V. cholerae N16961, %GC, other carrier strains used in this study, ANI with homologous islands, δ*, direction of transfer, islands sharing same insertion loci, and annotation. [file 1471-2180-10-154-S12.XLS]

## Sheet: Sheet1
						Vibrio sp. RC586
	GI	Insertion Site		% GC	δ*	Hosts	ANI%	Direction of transfer	GI	Description/Functional Annotation
	Vc GI-33 d	VOA_000105-VOA_000126 e	VC1445-VC1481 f	43	64.3125	15, 20-23 g	93-100	N/A	CTXΦ/pTLC h	RS1Φ-like element
	Vibrio sp. RC586 Islet-1	VOA_000163-VOA_000165	VC1519-VC1520	40	87.675	None	N/A	N/A	GI-63	Hypothetical protein
	Vc GI-64	VOA_000199-VOA_000212	VC1560-VC1561	42	79.7125	18, 20	96	N/A	GI-64	Lux operon
	Vibrio sp. RC586 GI-1	VOA_000212-VOA_000216	VC1560-VC1562	41	58.425	18	99	N/A	GI-64	Hypothetical and conserved proteins with similarity to V. cholerae RC385 and V. vulnificus
	Vc GI-2 a, b	VOA_000234-VOA_000239	VC1582-VC1587	45	62.9375	1-9, 11-12, 18, 20, 23	98 to 99	V. cholerae → RC586	GI-2	Superoxide stress response
	Vibrio sp. RC586 GI-2 c, d	VOA_000549-VOA_000568	VC1067-VC1068	41	75.325	None	N/A	N/A	None	Phage-related proteins, hypothetical proteins, error-prone repair proteins
	Vc GI-41 a, d	VOA_000782-VOA_000810	VC0806-VC0847	43	45.175	18, 22	90 to100	N/A	GI-27/41/ 67/VPI-1	Phage integrase;hypothetical proteins, HCP, VgrG protein
	Vibrio sp. RC586 GI-3 c	VOA_002149-VOA_002155	VC1757-VC1810	42	57.875	None	N/A	N/A	GI-46/54/60/ VPI-2	Transcriptional regulator, Anaerobic C4-dicarboxylate transporter dcuC, Tripeptide aminopeptidase,
										alpha-aspartyl dipeptidase peptidase E, diguanylate cyclase/phosphodiesterase domain 2
Chromosome I	Vibrio sp. RC586 GI-4 c	VOA_001387-VOA_001395	VC0487-VC0488	46	76.3312	None	N/A	N/A	GI-31	Transposon Tn7 transposition proteins tnsABCDE, retron-type reverse transcriptase, ompA precursor
	Vc GI-62	VOA_001969-VOA_001973	VC1407-VC1414	48	77.05	20	82	N/A	GI-59/62/72	Type I restriction-modification system
	Vc GI-73 d	VOA_002071-VOA_002077	VC1668-VC1669	34	78.3	18	89	N/A	GI-73	Chalcone synthase (EC 2.3.1.74), cytotoxic necrotizing factor 1, ISSod2, transposase
	Vc GI-4 b	VOA_002158-VOA_002165	VC1816-VC1828	48	59.6562	All exc. 13-14, 16, 20-22	95	N/A	GI-4	Carbohydrates (PTS system)
	Vc GI-35 b	VOA_002247-VOA_002255	VC1910-VC1911	44	62.625	13-16, 21-22, 24-25	97	N/A	GI-35	MoxR-like ATPase;Outer membrane receptor protein;ABC-type oligopeptide transport system;
										oligopeptide transport system
	Vibrio sp. RC586 Islet-2 b	VOA_rna036-VOA_002388	VC2041-VC2042	49	129.863	All exc. 8, 18-19	87 to 89	N/A	GI-36	Histone deacetylase/AcuC/AphA family protein
	Vc GI-34	VOA_003551-VOA_003558	VC2714-VC2715	49	42.5437	13-14, 21-22, 24-25	96	N/A	GI-34	Ribose ABC transport system, Beta-hexosaminidase
	VSP-I a, b	VOA_002906-VOA_002918	VC0174-VC0186	40	100.063	1-5, 20, 23	90	RC586/341 → V. cholerae	GI-50/VSP-I	VSP-I
	Vc GI-61 a, b	VOA_001088-VOA_001091	VCA0369-VCA1067	47	82.1688	18-19	96	N/A	GI-61	Outer membrane lipoprotein-sorting protein;Predicted exporter of the RND superfamily;
										transcriptional activator, LuxR/UhpA family of regulators
	Vibrio sp. RC586 Islet-3	VOA_001152-VOA_001156	VCA0018-VCA0022	42	61.2625	18, 21	97 to 98	N/A	GI-57	Putative membrane protein, hypothetical protein
	Vibrio sp. RC586 Islet-4	VOA_001364-VOA_001367	VCA0197-VCA0204	41	121.244	22	98	N/A	GI-5/38	Chromosome segregation ATPase
	Vibrio sp. RC586 Islet-5 c, d	VOA_001597-VOA_001601	VCA0569-VCA0570	42	228.313	None	N/A	N/A	GI-16/19/33/43/48/CTXΦCL	Probable coat protein A precursor, zona occludens toxin
Chromosome II	Vc GI-20 b	VOA_001636-VOA_001668	VCA0608-VCA0614	48	28.0375	7	90	N/A	None	DNA methylase, SSU ribosomal protein S2p (SAe), bacteriophage tail sheath protein,
										phage baseplate assembly protein, transposases, lyzozyme
	Vibrio sp. RC586 Islet-6 b	VOA_001820-VOA_001822	VCA0789-VCA0797	38	84.2875	24-25	74	N/A	GI-8	Periplasmic divalent cation tolerance protein cutA
	Vc GI-9 b	VOA_000884-VOA_000892	VCA0849-VCA0859	49	30.525	18-20, 22	77	N/A	None	Response regulator;Autolysin sensor kinase;ABC-type transport system
	Vc GI-10 b, d	VOA_000902-VOA_000957	VCA0870-VCA0885	49	37.8375	14, 15, 18, 21, 23	98	N/A	GI-10	Phage integrase, streptococcal hemagglutinin protein, secretion activator protein,
										hypothetical proteins, type II restriction modification system
	a evidence of horizontal transfer as determined by incongruent phylogeny (see Additional files 14, 15, 16, 17, 18, and 19)
	b genomic islands found in clinically isolated strains of V. cholerae or V. mimicusas determined by Chun et al. [17]
	c genomic islands not yet found in other strains
	d confirmed by IslandViewer [43]
	e insertion loci in Vibrio sp. RC586 (either flanking genes or island borders if island runs off both ends of a contig)
	f homologous flanking ORFs in V. cholerae N16961 as determined by Chun et al. [17]
	g strains used in this study encoding the same islands (see Additional file 13)
	h genomic islands found at the same loci in strains used in this study
