# Supplementary material for: Comparative genomic analysis reveals evidence of two novel Vibrio species closely related to V. cholerae
Source: BMC Microbiol. 2010 May 27;10:154. doi: 10.1186/1471-2180-10-154 (PMC2889950; doi:10.1186/1471-2180-10-154)
Supplement: Additional file 13 — Strain legend. Legend for Additional files 10 and 11. [file 1471-2180-10-154-S13.XLS]

## Sheet: Sheet1
Strain	Strain No.
V. cholerae N16961	1
V. cholerae RC9	2
V. cholerae MJ-1236	3
V. cholerae B33	4
V. cholerae MO10B	5
V. cholerae BX 330286	6
V. cholerae NCTC 8457	7
V. cholerae 2740-80	8
V. cholerae MAK 757	9
V. cholerae 12129(1)	10
V. cholerae O395	11
V. cholerae V52	12
V. cholerae AM 19226	13
V. cholerae 1587	14
V. cholerae 623-39	15
V. cholerae MZO-2	16
V. cholerae MZO-3	17
V. cholerae RC385	18
V. cholerae V51	19
V. cholerae VL426	20
V. cholerae TMA21	21
V. cholerae TM11079-80	22
Vibrio sp. RC341/RC586	23
V. mimicus MB451	24
V. mimicus 223	25
